# Supplementary material for: Structure and tethering mechanism of dynein-2 intermediate chains in intraflagellar transport
Source: EMBO J. 2024 Mar 7;43(7):1257–72. doi: 10.1038/s44318-024-00060-1 (PMC10987677; doi:10.1038/s44318-024-00060-1)
Supplement: Supplementary file 2 — Source Data Fig. 1 [file 44318_2024_60_MOESM2_ESM.zip]

Archive with 24 entries (18 files):
- Figure 1/
- __MACOSX/._Figure 1
- Figure 1/.DS_Store
- __MACOSX/Figure 1/._.DS_Store
- Figure 1/1F/
- __MACOSX/Figure 1/._1F
- Figure 1/1I/
- __MACOSX/Figure 1/._1I
- Figure 1/1B/
- __MACOSX/Figure 1/._1B
- Figure 1/1E/
- __MACOSX/Figure 1/._1E
- Figure 1/1D/
- __MACOSX/Figure 1/._1D
- Figure 1/1F/README.txt
- __MACOSX/Figure 1/1F/._README.txt
- Figure 1/1I/README.txt
- __MACOSX/Figure 1/1I/._README.txt
- Figure 1/1B/README.txt
- __MACOSX/Figure 1/1B/._README.txt
- Figure 1/1E/README.txt
- __MACOSX/Figure 1/1E/._README.txt
- Figure 1/1D/README.txt
- __MACOSX/Figure 1/1D/._README.txt
