# Supplementary material for: Structure and tethering mechanism of dynein-2 intermediate chains in intraflagellar transport
Source: EMBO J. 2024 Mar 7;43(7):1257–72. doi: 10.1038/s44318-024-00060-1 (PMC10987677; doi:10.1038/s44318-024-00060-1)
Supplement: Supplementary file 2 — Source Data Fig. 1 [file 44318_2024_60_MOESM2_ESM.zip › Figure 1/1I/README.txt]

The structure shown in panel 1I is an atomic model of purified DYNLT1:DYNLT2B heterodimer obtained using X-ray diffraction experimental methods. It is available from the RCSB Protein Data Bank under accession code 8RGI. 


RCSB Protein Data Bank: https://www.rcsb.org/
