# Supplementary material for: Structure and tethering mechanism of dynein-2 intermediate chains in intraflagellar transport
Source: EMBO J. 2024 Mar 7;43(7):1257–72. doi: 10.1038/s44318-024-00060-1 (PMC10987677; doi:10.1038/s44318-024-00060-1)
Supplement: Supplementary file 2 — Source Data Fig. 1 [file 44318_2024_60_MOESM2_ESM.zip › Figure 1/1B/README.txt]

The structure shown in panel 1B is a composite map of two locally refined cryo-EM maps deposited to the Electron Microscopy Data Bank with accession codes EMD-19132 (for the WDR34 region) and EMD-19133 (for the WDR60 region). The composite map can be downloaded as an 'Additional EM map', with the description 'Composite map' through entry EMD-19132.

RCSB Protein Data Bank: https://www.rcsb.org/
Electron Microscopy Data Bank: https://www.ebi.ac.uk/emdb/
