# Supplementary material for: Structure and tethering mechanism of dynein-2 intermediate chains in intraflagellar transport
Source: EMBO J. 2024 Mar 7;43(7):1257–72. doi: 10.1038/s44318-024-00060-1 (PMC10987677; doi:10.1038/s44318-024-00060-1)
Supplement: Supplementary file 2 — Source Data Fig. 1 [file 44318_2024_60_MOESM2_ESM.zip › Figure 1/1E/README.txt]

The structures shown in panel 1E are atomic models of different dynein family heavy chains that have been aligned on helical bundle 3 of the dynein-2 heavy chain.

Details are as follows:

Dynein-2 (WDR34) - this study, PDB: 8RGG, EMDB: EMD-19132
Dynein-1 - Chaaban, S., and Carter, A.P. (2022) PMID 36071160, PDB: 7Z8F, EMDB: EMD-14549
IDAf-B, ODA-B, IDAf-A and ODA-A - Walton, T. et al. (2023) PMID 37258679, PDB: 8GLV, EMDB: EMD-40220
Dynein-2 (WDR60) - this study, PDB: 8RGH, EMDB: EMD-19133


RCSB Protein Data Bank: https://www.rcsb.org/
Electron Microscopy Data Bank: https://www.ebi.ac.uk/emdb/
