# Supplementary material for: Structure and tethering mechanism of dynein-2 intermediate chains in intraflagellar transport
Source: EMBO J. 2024 Mar 7;43(7):1257–72. doi: 10.1038/s44318-024-00060-1 (PMC10987677; doi:10.1038/s44318-024-00060-1)
Supplement: Supplementary file 2 — Source Data Fig. 1 [file 44318_2024_60_MOESM2_ESM.zip › Figure 1/1D/README.txt]

The structure shown in panel 1D is an atomic model of the WDR34 intermediate chain in complex with the dynein-2 heavy chain obtained using cryo-EM experimental methods. It is available from the RCSB Protein Data Bank under accession code 8RGG. The corresponding Electron Microscopy Data Bank entry is EMD-19132. 
 
RCSB Protein Data Bank: https://www.rcsb.org/
Electron Microscopy Data Bank: https://www.ebi.ac.uk/emdb/
