# Supplementary material for: Structure and tethering mechanism of dynein-2 intermediate chains in intraflagellar transport
Source: EMBO J. 2024 Mar 7;43(7):1257–72. doi: 10.1038/s44318-024-00060-1 (PMC10987677; doi:10.1038/s44318-024-00060-1)
Supplement: Supplementary file 3 — Source Data Fig. 2 [file 44318_2024_60_MOESM3_ESM.zip]

Archive with 74 entries (67 files):
- Figure 2/
- __MACOSX/._Figure 2
- Figure 2/.DS_Store
- __MACOSX/Figure 2/._.DS_Store
- Figure 2/2G/
- __MACOSX/Figure 2/._2G
- Figure 2/2F/
- __MACOSX/Figure 2/._2F
- Figure 2/2C/
- __MACOSX/Figure 2/._2C
- Figure 2/2D/
- __MACOSX/Figure 2/._2D
- Figure 2/2E/
- __MACOSX/Figure 2/._2E
- Figure 2/2B/
- __MACOSX/Figure 2/._2B
- Figure 2/2G/Smo positive cilia.xlsx
- __MACOSX/Figure 2/2G/._Smo positive cilia.xlsx
- Figure 2/2F/Double KO +SAG Smo.tif
- __MACOSX/Figure 2/2F/._Double KO +SAG Smo.tif
- Figure 2/2F/WDR34 KO +SAG NG3IFT88.tif
- __MACOSX/Figure 2/2F/._WDR34 KO +SAG NG3IFT88.tif
- Figure 2/2F/WDR60 KO +SAG Smo.tif
- __MACOSX/Figure 2/2F/._WDR60 KO +SAG Smo.tif
- Figure 2/2F/WDR34 KO -SAG NG3IFT88.tif
- __MACOSX/Figure 2/2F/._WDR34 KO -SAG NG3IFT88.tif
- Figure 2/2F/WDR34 KO -SAG Smo.tif
- __MACOSX/Figure 2/2F/._WDR34 KO -SAG Smo.tif
- Figure 2/2F/Control -SAG Smo.tif
- __MACOSX/Figure 2/2F/._Control -SAG Smo.tif
- Figure 2/2F/Control -SAG NG3IFT88.tif
- __MACOSX/Figure 2/2F/._Control -SAG NG3IFT88.tif
- Figure 2/2F/WDR60 KO -SAG Smo.tif
- __MACOSX/Figure 2/2F/._WDR60 KO -SAG Smo.tif
- Figure 2/2F/Double KO +SAG NG3IFT88.tif
- __MACOSX/Figure 2/2F/._Double KO +SAG NG3IFT88.tif
- Figure 2/2F/WDR60 KO +SAG NG3IFT88.tif
- __MACOSX/Figure 2/2F/._WDR60 KO +SAG NG3IFT88.tif
- Figure 2/2F/Control +SAG Smo.tif
- __MACOSX/Figure 2/2F/._Control +SAG Smo.tif
- Figure 2/2F/WDR34 KO +SAG Smo.tif
- __MACOSX/Figure 2/2F/._WDR34 KO +SAG Smo.tif
- Figure 2/2F/Double KO -SAG NG3IFT88.tif
- __MACOSX/Figure 2/2F/._Double KO -SAG NG3IFT88.tif
- Figure 2/2F/Control +SAG NG3IFT88.tif
- __MACOSX/Figure 2/2F/._Control +SAG NG3IFT88.tif
- Figure 2/2F/WDR60 KO -SAG NG3IFT88.tif
- __MACOSX/Figure 2/2F/._WDR60 KO -SAG NG3IFT88.tif
- Figure 2/2F/Double KO -SAG Smo.tif
- __MACOSX/Figure 2/2F/._Double KO -SAG Smo.tif
- Figure 2/2C/Control.tif
- __MACOSX/Figure 2/2C/._Control.tif
- Figure 2/2C/DYNC2H1 KO.tif
- __MACOSX/Figure 2/2C/._DYNC2H1 KO.tif
- Figure 2/2C/WDR34 KO.tif
- __MACOSX/Figure 2/2C/._WDR34 KO.tif
- Figure 2/2C/WDR60 KO.tif
- __MACOSX/Figure 2/2C/._WDR60 KO.tif
- Figure 2/2C/Double KO.tif
- __MACOSX/Figure 2/2C/._Double KO.tif
- Figure 2/2D/Control.tif
- __MACOSX/Figure 2/2D/._Control.tif
- Figure 2/2D/.DS_Store
- __MACOSX/Figure 2/2D/._.DS_Store
- Figure 2/2D/WDR34 KO.tif
- __MACOSX/Figure 2/2D/._WDR34 KO.tif
- Figure 2/2D/WDR60 KO.tif
- __MACOSX/Figure 2/2D/._WDR60 KO.tif
- Figure 2/2D/Double KO.tif
- __MACOSX/Figure 2/2D/._Double KO.tif
- Figure 2/2E/NG3-IFT88 fluorescence.xlsx
- __MACOSX/Figure 2/2E/._NG3-IFT88 fluorescence.xlsx
- Figure 2/2B/Cilia length.xlsx
- __MACOSX/Figure 2/2B/._Cilia length.xlsx
