# Supplementary material for: Structure and tethering mechanism of dynein-2 intermediate chains in intraflagellar transport
Source: EMBO J. 2024 Mar 7;43(7):1257–72. doi: 10.1038/s44318-024-00060-1 (PMC10987677; doi:10.1038/s44318-024-00060-1)
Supplement: Supplementary file 3 — Source Data Fig. 2 [file 44318_2024_60_MOESM3_ESM.zip › Figure 2/2G/Smo positive cilia.xlsx]

## Sheet: Figure 2G
Figure 2G
		Smo positive cilia per image (%)														Smo positive cilia (%)
		Control			WDR34 KO			WDR60 KO			Double KO					- SAG			+ SAG
		- SAG	+ SAG		- SAG	+ SAG		- SAG	+ SAG		- SAG	+ SAG				Mean	SEM		Mean	SEM
	Exp 1	0	85.7143		0	33.3333		60	33.3333		50	45.4545			Control	0	0		49.3174	6.60244
		0	60		0	100		50	100		33.3333	40			WDR34 KO	1.37043	0.702715		53.6178	3.96524
		0	50		0	60		33.3333	30		36.3636	25			WDR60 KO	25.7106	3.62657		59.6408	6.60244
		0	100		0	57.1429		40	100		50	50			Double KO	38.9209	1.18919		55.8995	4.67476
		0	100		0	88.8889		66.6667	80		50	66.6667
		0	66.6667		100	87.5		6.25	85.7143		50	71.4286
		0	75		0	28.5714		20	83.3333		30	46.1538
		0	0		0	71.4286		25	50		38.4615	50
		0	83.3333		0	62.5		66.6667	22.2222		40	16.6667
		0			0	33.3333		0	60			42.8571
									71.4286
	Exp 2	0	60		16.6667	40		66.6667	66.6667		30	70
		0	100		0	40		25	50		33.3333	45.4545
		0	75		0	42.8571		0	75		33.3333	71.4286
		0	50		0	28.5714		25	66.6667		50	50
		0	50		0	50		33.3333	100		40	46.1538
		0	0		0	60		14.2857	100		30	20
		0	0		0	58.3333		33.3333	75		42.8571	71.4286
		0	25		0	40		42.8571	33.3333		50	100
		0	25		0	75		50	83.3333		40	69.2308
		0	20		0	50		16.6667	100		12.5	69.2308
			33.3333
			66.6667
	Exp 3	0	66.6667		0	66.6667		50	33.3333		16.6667	50
		0	33.3333		0	50		18.1818	42.8571		66.6667	56.25
		0	66.6667		0	100		20	0		46.1538	63.6364
		0	42.8571		0	25		30	60		40	71.4286
		0	0		0	50		25	0		57.1429	69.2308
		0	42.8571		0	100		8.33333	71.4286		20	52.6316
		0	66.6667		0	33.3333		33.3333	100		40	40
		0	25		0	33.3333		0	90.9091		25	43.75
		0	50		0	66.6667		25	25		37.5
		0	28.5714		0	33.3333		20	40
