# Supplementary material for: Structure and tethering mechanism of dynein-2 intermediate chains in intraflagellar transport
Source: EMBO J. 2024 Mar 7;43(7):1257–72. doi: 10.1038/s44318-024-00060-1 (PMC10987677; doi:10.1038/s44318-024-00060-1)
Supplement: Supplementary file 3 — Source Data Fig. 2 [file 44318_2024_60_MOESM3_ESM.zip › Figure 2/2E/NG3-IFT88 fluorescence.xlsx]

## Sheet: Figure 2E
Figure 2E
		NG3IFT88 fluorescence (AU)
	Distance from tip (µm)
		Control				WDR34 KO				WDR60 KO				Double KO
		Mean	SD	N		Mean	SD	N		Mean	SD	N		Mean	SD	N
	0	0.272929	0.199717	46		0.401845	0.277346	51		1.14872	1.14565	54		9.59223	4.87528	28
	-0.089	0.429713	0.319464	46		0.640775	0.428398	51		1.67221	1.63167	54		13.3458	6.7134	28
	-0.178	0.636569	0.477956	46		0.970713	0.652744	51		2.33035	2.30553	54		18.8982	9.96045	28
	-0.267	0.835696	0.645416	46		1.31763	0.898197	51		3.00817	3.08383	54		26.0955	14.7152	28
	-0.356	0.965261	0.751243	46		1.57338	1.10703	51		3.60377	3.92224	54		34.1724	19.8823	28
	-0.445	1	0.769772	46		1.68223	1.2483	51		4.04883	4.71	54		41.8867	24.343	28
	-0.534	0.963888	0.705605	46		1.65501	1.30328	51		4.33307	5.31988	54		48.1983	27.7811	28
	-0.623	0.895193	0.624903	46		1.5588	1.30523	51		4.45067	5.66182	54		52.9474	30.7448	28
	-0.712	0.825323	0.565839	46		1.441	1.27934	51		4.43367	5.68385	54		56.4307	33.6019	28
	-0.801	0.772089	0.53991	46		1.32716	1.25031	51		4.34838	5.52494	54		58.6134	35.7727	28
	-0.89	0.740327	0.545591	46		1.22327	1.20278	51		4.2213	5.25538	54		59.4319	36.8569	28
	-0.979	0.724369	0.56804	46		1.13766	1.1398	51		4.0737	4.92049	54		59.2654	37.1142	28
