# Supplementary material for: Structure and tethering mechanism of dynein-2 intermediate chains in intraflagellar transport
Source: EMBO J. 2024 Mar 7;43(7):1257–72. doi: 10.1038/s44318-024-00060-1 (PMC10987677; doi:10.1038/s44318-024-00060-1)
Supplement: Supplementary file 3 — Source Data Fig. 2 [file 44318_2024_60_MOESM3_ESM.zip › Figure 2/2B/Cilia length.xlsx]

## Sheet: Figure 2B
Figure 2B
		Cilia length (µm)							Average Cilia length per experiment (µm)
		Control	WDR34 KO	WDR60 KO	Double KO	DYNC2H1 KO			Control	WDR34 KO	WDR60 KO	Double KO	DYNC2H1 KO
	Exp 1	4.094	2.848	4.183	1.78	1.246		Exp 1	4.17086	3.22069	3.1701	1.79978	1.29495
		2.136	3.916	2.67	1.958	1.068		Exp 2	3.2841	3.20894	3.88982	1.43883	1.602
		4.272	3.026	2.492	2.67	1.068		Exp 3	3.28615	2.77569	2.62955	1.37247	1.70769
		4.984	3.738	3.471	1.157	1.869
		4.361	3.738	2.759	0.801	1.068
		5.429	3.026	2.403	3.293	1.958
		3.382	3.649	2.403	2.314	0.979
		2.937	2.136	4.628	1.869	0.979
		4.094	2.403	1.424	2.314	1.157
		6.853	4.005	2.759	2.136	0.979
		4.272	2.403	3.471	0.801	1.335
		4.806	3.204	2.759	0.712	0.89
		4.539	3.026	4.806	1.513	1.78
		5.073	3.115	2.937	1.335	1.958
		4.183	3.382	2.848	0.89	1.78
		3.204	3.916	4.272	2.848	0.801
		3.471		3.115	1.958	1.424
		4.895		4.361	2.047	0.89
		3.115		3.56		1.335
		4.094		2.67		1.335
		4.806		2.581
		2.759
	Exp 2	4.45	2.848	4.272	1.602	1.78
		3.115	2.314	4.361	2.403	1.958
		1.246	4.005	2.136	1.068	2.047
		3.649	3.026	2.314	1.513	1.602
		1.157	2.047	3.649	2.047	1.246
		3.115	3.738	3.026	0.623	2.047
		3.382	5.518	2.848	1.068	1.157
		2.848	3.204	5.073	1.246	1.958
		4.628	3.471	3.649	0.979	1.157
		5.251	4.272	2.848	2.403	1.157
			2.67	2.314	1.335	1.869
			4.005	4.539	0.979	1.958
			3.56	3.827		1.335
			2.225	3.115		1.157
			2.492	6.141
			2.759	8.277
			2.848	3.738
			2.759
	Exp 3	3.026	2.492	3.649	1.78	1.424
		3.115	2.937	2.848	1.157	1.424
		1.513	2.67	2.136	1.869	2.136
		4.628	4.183	1.78	0.89	1.513
		3.293	2.848	2.759	1.157	1.513
		2.403	3.293	3.382	1.157	0.89
		4.628	3.382	1.424	2.314	1.513
		2.047	2.314	3.916	0.979	1.602
		3.026	2.937	3.382	0.801	2.225
		1.068	2.047	2.047	1.068	3.204
		4.984	2.492	2.047	2.225	1.335
		3.649	1.424	1.424	1.157	1.869
		5.34	1.513	2.047	2.492	1.958
			3.471	1.424	0.801	0.979
			3.649	2.67	0.89	1.78
			2.759	4.272	0.801	1.958
				3.382	1.157
				2.314	1.246
				2.136	2.136
				2.759
				5.073
				0.979
