# Supplementary material for: Structure and tethering mechanism of dynein-2 intermediate chains in intraflagellar transport
Source: EMBO J. 2024 Mar 7;43(7):1257–72. doi: 10.1038/s44318-024-00060-1 (PMC10987677; doi:10.1038/s44318-024-00060-1)
Supplement: Supplementary file 4 — Source Data Fig. 3 [file 44318_2024_60_MOESM4_ESM.zip]

Archive with 34 entries (31 files):
- Figure 3/
- __MACOSX/._Figure 3
- Figure 3/3B/
- __MACOSX/Figure 3/._3B
- Figure 3/3C/
- __MACOSX/Figure 3/._3C
- Figure 3/.DS_Store
- __MACOSX/Figure 3/._.DS_Store
- Figure 3/3B/WDR34 KO Both.tif
- __MACOSX/Figure 3/3B/._WDR34 KO Both.tif
- Figure 3/3B/Double KO Retrograde.tif
- __MACOSX/Figure 3/3B/._Double KO Retrograde.tif
- Figure 3/3B/WDR34 KO Anterograde.tif
- __MACOSX/Figure 3/3B/._WDR34 KO Anterograde.tif
- Figure 3/3B/WDR60 KO Both.tif
- __MACOSX/Figure 3/3B/._WDR60 KO Both.tif
- Figure 3/3B/Control Retrograde.tif
- __MACOSX/Figure 3/3B/._Control Retrograde.tif
- Figure 3/3B/Control Both.tif
- __MACOSX/Figure 3/3B/._Control Both.tif
- Figure 3/3B/WDR34 KO Retrograde.tif
- __MACOSX/Figure 3/3B/._WDR34 KO Retrograde.tif
- Figure 3/3B/Double KO Anterograde.tif
- __MACOSX/Figure 3/3B/._Double KO Anterograde.tif
- Figure 3/3B/Control Anterograde.tif
- __MACOSX/Figure 3/3B/._Control Anterograde.tif
- Figure 3/3B/WDR60 KO Anterograde.tif
- __MACOSX/Figure 3/3B/._WDR60 KO Anterograde.tif
- Figure 3/3B/Double KO Both.tif
- __MACOSX/Figure 3/3B/._Double KO Both.tif
- Figure 3/3B/WDR60 KO Retrograde.tif
- __MACOSX/Figure 3/3B/._WDR60 KO Retrograde.tif
- Figure 3/3C/Anterograde-Retrograde velocity and frequency.xlsx
- __MACOSX/Figure 3/3C/._Anterograde-Retrograde velocity and frequency.xlsx
