# Supplementary material for: Structure and tethering mechanism of dynein-2 intermediate chains in intraflagellar transport
Source: EMBO J. 2024 Mar 7;43(7):1257–72. doi: 10.1038/s44318-024-00060-1 (PMC10987677; doi:10.1038/s44318-024-00060-1)
Supplement: Supplementary file 4 — Source Data Fig. 3 [file 44318_2024_60_MOESM4_ESM.zip › Figure 3/3C/Anterograde-Retrograde velocity and frequency.xlsx]

## Sheet: Figure 3C Velocity
Figure 3C
		Anterograde velocity					Retrograde velocity						Average Anterograde velocity per exp					Average Retrograde velocity per exp
		(nm.s-1)					(nm.s-1)						(nm.s-1)					(nm.s-1)
		Control	WDR34 KO	WDR60 KO			Control	WDR34 KO	WDR60 KO				Control	WDR34 KO	WDR60 KO			Control	WDR34 KO	WDR60 KO
	Exp 1	856.57	965.368	714.591			432.637	419.647	117.452			Exp 1	954.878	961.943	979.432			541.63	468.975	338.803
		881.891	1001.46	758.524			537.212	517.782	384.347			Exp 2	1054.14	1002.19	861.908			670.815	494.4	248.612
		769.825	1030.78	0			199.82	632.196	0			Exp 3	1046.04	1058.16	971.325			642.903	594.272	335.227
		892.16	893.525	428.721			307.602	345.418	273.119
		661.669	1077.39	1208.76			0	666.173	0
		983.972	947.339	1057.23			231.633	534.634	690.968
		608.964	947.549	780.486			0	337.265	140.523
		681.739	762.934	1032.27			413.822	326.928	245.068
		1176.42	1035.11	1060.8			589.667	269.996	522.772
		1015.01	926.161	1063.14			523.23	343.089	0
		1138.12	1104.3	1257.85			668.771	622.159	777.385
		785.16	968.708	0			285.7	297.278	0
		940.166	837.767	1257.35			605.952	394.753	256.048
		1176.39	950.494	1265.41			458.451	479.586	616.654
		990.971	1021.11	1188.59			434.891	542.793	844.048
		912.199	965.389	1098.27			888.12	270.371	0
		840.067	868.768	1133.63			0	0	392.211
		670.941	1063.55	972.099			561.765	394.368	0
		687.38	889.763	888.647			0	559.937	89.3746
		1058.29	921.645	1099.05			672.796	593.26	729.789
		1042.44	600.187	1204.24			392.284	251.979	563.446
		1106.05	1121.25	842.739			796.609	511.582	456.42
		959.943	773.15	1162.45			312.363	333.335	407.95
		1054.36	792.596	1050.9			607.762	554.287	0
		922.749	796.65	1283.17			430.137	0	0
		969.723	1041.33	1195.9			425.328	597.232	609.253
		1024.57	1032.33	733.043			553.614	531.824	0
		913.092	1103.17	1050.09			898.474	512.291	316.899
		1062.55	959.024	992.131			340.333	784.063	445.014
		983.381	931.722	990.192			744.2	527.335	574.728
		1243.25	986.061	1075.37			677.353	547.167	535.003
		965.881	610.607	938.206			768.383	291.063	0
		877.082	1020.23	1242.18			810.41	118.665	898.174
		1248.2	937.122	1068.35			554.145	470.421	810.422
		895.003	804.04	1007.25			867.753	0	499.833
		1215.76	969.465	1157.92			920.336	424.647	0
		846.743	1062.54				820.684	299.099
		1003.09	1158.63				475.738	613.809
		871.85	888.228				545.128	507.692
		1098.36	955.161				794.26	236.024
		993.981	1135.19				783.538	741.083
		1052.15	1079.49				998.586	581.253
		981.618	987.286				960.613	701.436
			918.313					686.373
			814.009					367.885
			774.201					593.228
			1318.67					665.675
			991.302					336.733
			839.059					383.919
			1095.7					453.324
			1017.16					629.906
			920.348					526.782
			1147.85					635.378
			891.796					365.693
			702.158					594.351
			1035.29					577.282
			994.081					599.559
			1054.19					555.505
			1036.07					438.624
			962.089					630.673
			974.689					246.531
			1048.71					645.181
			920.635					503.649
			1005.1					600.841
			1044.89					640.71
			968.437					481.085
			1050.86					578.537
	Exp 2	1047.28	982.336	971.347			371.944	708.894	0
		970.732	742.499	1133.16			452.147	420.541	337.312
		1064.81	1014.94	1132.47			552.443	646.499	415.978
		1134.1	921.963	1191.79			704.695	497.606	0
		981.304	1053.3	0			423.529	619.268	0
		1082.79	1078.92	0			0	459.174	0
		874.12	1099.03	1070.57			589.269	547.395	0
		952.067	761.725	822.014			622.936	284.83	0
		957.928	955.706	1051.51			563.919	496.967	378.42
		987.983	751.523	1028.19			716.954	0	240.894
		945.033	696.423	989.326			818.471	450.496	331.028
		814.602	957.18	969.554			440.468	427.618	0
		878.466	979.918	1014.93			631.76	212.116	699.364
		1144.33	976.624	599.038			463.886	476.905	0
		954.499	1106.32	1335			772.828	425.331	0
		1094.47	1073.64	983.777			727.893	636.874	663.424
		972.464	1063.67	1074.78			711.861	479.046	402.201
		1176.48	1041.03	788.472			1129.59	350.319	466.01
		1028.7	1055.96	1001.04			523.399	620.422	496.532
		1195.38	1053.03	0			805.403	558.56	0
		1069.83	1052.79	1006.11			548.966	470.922	299.302
		1159.96	1106.54	0			709.384	479.958	0
		1234.77	1025.54	859.194			348.608	412.773	484.197
		1089.75	1229.8	1095.94			460.34	611.471	338.304
		1015.72	1207.52	1161.39			463.966	448.047	484.16
		1075.27	935.642	0			722.56	728.309	0
		1058.57	1311.56	739.965			904.802	476.927	514.106
		969.207	926.873	0			700.21	548.607	0
		911.043	937.987	973.454			874.651	462.673	315.977
		980.77	994.107	1054.47			807.279	380.57	0
		1289.21	1100.66	929.347			838.548	661.385	438.732
		1027.31	953.935	978.235			546.363	632.537	275.872
		1121.15	1121.14	1117.02			670.163	392.2	0
		1071.98	1149.67	952.019			703.865	705.607	0
		1074.58	812.921	768.912			388.625	562.641	356.322
		951.305	954.288	875.124			851.426	438.358	496.028
		990.496	894.156	1398.08			765.976	560.939	563.061
		1029.96		816.68			595.144		634.086
		1196.85		1041.85			536.292		560.954
		1331.85		633.837			1246.53		0
		1195.77		0			617.755		0
		1182.17		1017.05			966.125		0
		904.919		1064.77			411.405		377.815
		1126.35		895.951			712.284		0
		975.229		877.326			626.435		424.773
		1244.09		0			1181.55		0
		1223.27		1255.81			1148.05		532.09
		839.946		939.444			828.425		0
				1186					427.677
				1144.51					371.521
				1073.1					372.28
				1322.41					0
				1259.29					384.541
				1259.35					244.683
				1438.27					341.027
				898.919					369.161
				1152.17					630.263
				0					0
				509.626					0
	Exp 3	1176.78	952.223	774.306			927.109	646.358	0
		766.136	1081.02	887.457			700.202	454	0
		765.996	1164.13	1086.68			564.152	961.691	881.01
		982.097	994.63	1027.01			687.593	366.361	956.538
		1067.53	1185.14	891.03			986.054	438.142	693.293
		964.087	895.046	940.359			397.935	241.161	0
		1342.93	792.829	1048.47			0	285.029	437.496
		1057.76	1212.59	1225.56			876.457	435.528	0
		1030.14	1145.34	1092.18			489.32	585.379	291.836
		1100.64	1053.73	1239.02			679.296	403.217	588.174
		1182.93	1053.16	1024.24			501.93	418.625	613.972
		1113.27	926.632	1048.32			571.019	430.82	0
		1199.85	967.589	1248.26			641.52	653.635	452.415
		741.188	919.975	1182.88			553.091	578.156	477.933
		1088.38	1101.29	1048.31			451.58	883.908	406.821
		952.554	1154.06	990.704			561.812	610.735	419.767
		992.272	963.909	853.478			723.182	438.799	339.747
		880.29	1256.31	1328.47			815.416	631.87	613.08
		1066.32	916.302	1286.9			833.134	441.708	231.028
		1027.21	946.375	1402.16			0	259.165	691.262
		1184.85	698.9	1172.28			668.279	616.154	498.84
		810.199	977.063	1095.48			655.973	372.482	0
		1008.01	780.61	686.727			971.224	190.375	0
		1213.75	1177.66	1151.76			561.117	451.64	0
		1109.39	314.756	1030.99			681.172	270.87	0
		855.061	1277.24	1313.24			555.62	1052.71	342.9
		924.951	1180.4	971.125			543.051	693.912	0
		1010.54	1114.3	1134.97			613.235	557.831	0
		956.853	1139.53	1243.7			574.804	662.622	449.941
		1197.97	1084.69	1077.56			837.187	568.988	630.197
		1306.67	1055.19	1125.35			456.344	549.249	216.215
		1150.48	1057.24	1192.64			651.243	1001.94	437.855
		1045.63	1214.33	998.151			772.24	612.125	381.16
		930.77	1249.92	1158.44			480.506	856.85	929.437
		974.157	1163.03	1052.29			747.933	610.459	655.975
		991.84	1028.72	859.421			563.318	984.718	509.493
		1054.59	1128.88	1205.14			814.866	815.588	513.806
		1137.74	998.854	1048.56			826.159	556.471	588.252
		1266.92	1112.76	849.819			459.41	605.008	0
		1095.15	1059	0			798.587	1031.12	0
		1020.31	1273.77	1036.99			741.677	822.629	0
		1033.2	999.036	1217.1			489.854	788.126	0
		1127.53	1122.13	1152.74			698.079	1033.55	419.172
		939.924	1050.36	1075.99			498.928	452.631	0
		969.206	1190.63	1141.97			721.727	854.221	937.425
		1024.12	1204.2	1166.7			918.674	623.881	933.997
		1179.57	1207	0			757.261	560.983	0
		1138.62	1209.19	1147.56			1002.8	460.886	302.372
		1099.79	1004.73	1098.62			480.186	440.732	612.592
			1151.37	1234.32				450.583	584.622
				1162.48					528.386
				1224.49					287.097
				911.532					0
				1258.33					488.431
				0					0
				993.42					0
				1003.17					550.042
				1212.14					652.287
				1385.08					0
				1113.77					943.4
				1285.56					0
				958.462					617.187
				0					0
				0					0
				0					0
				1197.22					0
				1174.06					540.98
				1173.3					306.556
				1193.49					557.732
				947.051					732.478
				716.525					0
				0					0
				1335.21					817.99
				1169.26					936.255
				1335.15					683.847
				0					0
				1211.95					0
				1058.51					0
				940.34					405.826
				0					0
				1247.18					0
				0					0
				1227.02					0
				0					0
				1276.5					500.323
				1153.51					487.671
				1102.32					367.609
				0					0
				766.534					276.325
				1421.74					0
				1293.97					517.37
				1368.82					474.015
				1255.52					1172.2
				751.454					280.737
				1185.41					683.237

## Sheet: Figure 3C Frequency
Figure 3C
		Anterograde frequency					Retrograde frequency						Average Anterograde frequency per exp					Average Retrograde frequency per exp
		(# events cilium-1 s-1)					(# events cilium-1 s-1)						(# events cilium-1 s-1)					(# events cilium-1 s-1)
		Control	WDR34 KO	WDR60 KO			Control	WDR34 KO	WDR60 KO				Control	WDR34 KO	WDR60 KO			Control	WDR34 KO	WDR60 KO
	Exp 1	0.0666667	0.366667	0.133333			0.0333333	0.133333	0.0333333			Exp 1	0.235185	0.297222	0.228704			0.17037	0.137963	0.0666667
		0.133333	0.333333	0.266667			0.0333333	0.266667	0.0666667			Exp 2	0.415972	0.35045	0.177966			0.320139	0.190991	0.0711864
		0.2	0.433333	0			0.0333333	0.133333	0			Exp 3	0.440136	0.362667	0.220351			0.308844	0.218	0.0750877
		0.4	0.333333	0.0333333			0.0666667	0.133333	0.0333333
		0.0666667	0.6	0.133333			0	0.366667	0
		0.0666667	0.4	0.3			0.0333333	0.233333	0.0666667
		0.0333333	0.266667	0.133333			0	0.0666667	0.0333333
		0.0666667	0.2	0.0666667			0.1	0.0666667	0.0333333
		0.4	0.233333	0.133333			0.266667	0.133333	0.0666667
		0.233333	0.2	0.2			0.2	0.133333	0
		0.1	0.4	0.4			0.1	0.266667	0.166667
		0.133333	0.566667	0			0.1	0.1	0
		0.5	0.0666667	0.166667			0.4	0.0333333	0.1
		0.166667	0.366667	0.5			0.0666667	0.233333	0.133333
		0.3	0.333333	0.4			0.2	0.133333	0.133333
		0.266667	0.466667	0.2			0.466667	0.166667	0
		0.0333333	0.166667	0.333333			0	0	0.0333333
		0.166667	0.266667	0.133333			0.233333	0.133333	0
		0.266667	0.3	0.1			0	0.0333333	0.0666667
		0.133333	0.233333	0.366667			0.0333333	0.0666667	0.1
		0.333333	0.233333	0.5			0.133333	0.133333	0.0333333
		0.233333	0.233333	0.133333			0.2	0.166667	0.0333333
		0.233333	0.166667	0.266667			0.166667	0.1	0.133333
		0.3	0.166667	0.166667			0.5	0.1	0
		0.3	0.2	0.0666667			0.1	0	0
		0.233333	0.6	0.366667			0.133333	0.3	0.166667
		0.3	0.233333	0.133333			0.1	0.2	0
		0.3	0.333333	0.2			0.433333	0.233333	0.0333333
		0.366667	0.433333	0.3			0.1	0.333333	0.0333333
		0.433333	0.633333	0.433333			0.466667	0.2	0.2
		0.466667	0.2	0.266667			0.433333	0.0666667	0.0666667
		0.266667	0.133333	0.0666667			0.2	0.1	0
		0.1	0.0666667	0.4			0.2	0.0333333	0.166667
		0.466667	0.166667	0.433333			0.333333	0.1	0.4
		0.333333	0.233333	0.4			0.133333	0	0.0666667
		0.0666667	0.133333	0.1			0.133333	0.0666667	0
		0.3	0.266667				0.133333	0.133333
		0.4	0.166667				0.3	0.133333
		0.233333	0.233333				0.3	0.1
		0.266667	0.1				0.0666667	0.1
		0.5	0.3				0.366667	0.233333
		0.4	0.4				0.566667	0.133333
		0.333333	0.466667				0.366667	0.3
			0.333333					0.166667
			0.3					0.133333
			0.266667					0.166667
			0.433333					0.266667
			0.233333					0.166667
			0.233333					0.233333
			0.4					0.333333
			0.3					0.2
			0.3					0.166667
			0.3					0.233333
			0.266667					0.2
			0.2					0.1
			0.466667					0.233333
			0.466667					0.233333
			0.3					0.366667
			0.233333					0.233333
			0.433333					0.166667
			0.1					0.0666667
			0.2					0.133333
			0.166667					0.0333333
			0.333333					0.266667
			0.2					0.0666667
			0.2					0.0333333
			0.233333					0.1
	Exp 2	0.4	0.5	0.1			0.166667	0.366667	0
		0.266667	0.266667	0.566667			0.133333	0.2	0.166667
		0.266667	0.533333	0.133333			0.3	0.3	0.0333333
		0.266667	0.333333	0.166667			0.1	0.166667	0
		0.333333	0.333333	0			0.266667	0.3	0
		0.0333333	0.333333	0			0	0.233333	0
		0.266667	0.5	0.0333333			0.166667	0.3	0
		0.266667	0.0666667	0.0666667			0.133333	0.1	0
		0.533333	0.333333	0.3			0.2	0.2	0.2
		0.433333	0.266667	0.166667			0.366667	0	0.0666667
		0.266667	0.1	0.166667			0.266667	0.0333333	0.0333333
		0.366667	0.2	0.166667			0.133333	0.133333	0
		0.266667	0.3	0.333333			0.2	0.0333333	0.3
		0.5	0.466667	0.0333333			0.3	0.1	0
		0.533333	0.3	0.0333333			0.4	0.1	0
		0.466667	0.4	0.233333			0.366667	0.266667	0.266667
		0.466667	0.166667	0.3			0.366667	0.133333	0.333333
		0.3	0.233333	0.1			0.4	0.0333333	0.0666667
		0.466667	0.466667	0.166667			0.466667	0.2	0.0666667
		0.566667	0.266667	0			0.466667	0.1	0
		0.633333	0.366667	0.433333			0.266667	0.3	0.166667
		0.433333	0.3	0			0.466667	0.2	0
		0.3	0.533333	0.333333			0.2	0.233333	0.0333333
		0.266667	0.333333	0.133333			0.0666667	0.233333	0.0333333
		0.333333	0.133333	0.266667			0.166667	0.133333	0.133333
		0.4	0.6	0			0.266667	0.333333	0
		0.566667	0.4	0.4			0.433333	0.233333	0.266667
		0.566667	0.333333	0			0.4	0.233333	0
		0.333333	0.233333	0.0333333			0.433333	0.0666667	0.0333333
		0.633333	0.366667	0.1			0.733333	0.133333	0
		0.7	0.366667	0.166667			0.466667	0.2	0.0333333
		0.466667	0.633333	0.3			0.3	0.433333	0.1
		0.266667	0.2	0.233333			0.166667	0.366667	0
		0.3	0.433333	0.3			0.166667	0.266667	0
		0.366667	0.5	0.266667			0.233333	0.166667	0.166667
		0.433333	0.433333	0.266667			0.5	0.0333333	0.133333
		0.566667	0.433333	0.1			0.433333	0.2	0.0333333
		0.233333		0.4			0.266667		0.2
		0.366667		0.266667			0.2		0.2
		0.8		0.133333			0.733333		0
		0.5		0			0.466667		0
		0.6		0.1			0.666667		0
		0.333333		0.3			0.233333		0.166667
		0.733333		0.166667			0.533333		0
		0.533333		0.133333			0.2		0.0333333
		0.366667		0			0.533333		0
		0.166667		0.2			0.5		0.1
		0.5		0.0333333			0.133333		0
				0.3					0.1
				0.266667					0.166667
				0.333333					0.2
				0.0666667					0
				0.4					0.0666667
				0.266667					0.0333333
				0.166667					0.0333333
				0.2					0.1
				0.3					0.133333
				0					0
				0.0666667					0
	Exp 3	0.7	0.5	0.0333333			0.533333	0.333333	0
		0.266667	0.533333	0.0666667			0.233333	0.2	0
		0.433333	0.633333	0.0666667			0.266667	0.533333	0.0333333
		0.466667	0.433333	0.333333			0.366667	0.266667	0.233333
		0.466667	0.366667	0.0666667			0.5	0.266667	0.0666667
		0.5	0.3	0.133333			0.4	0.0333333	0
		0.0666667	0.3	0.266667			0	0.166667	0.0666667
		0.666667	0.2	0.1			0.6	0.1	0
		0.233333	0.5	0.266667			0.266667	0.266667	0.0666667
		0.533333	0.133333	0.0333333			0.366667	0.166667	0.0333333
		0.433333	0.233333	0.466667			0.3	0.166667	0.333333
		0.666667	0.3	0.266667			0.5	0.2	0
		0.566667	0.366667	0.133333			0.0666667	0.3	0.0333333
		0.233333	0.266667	0.533333			0.1	0.2	0.2
		0.666667	0.233333	0.333333			0.233333	0.233333	0.1
		0.633333	0.366667	0.6			0.266667	0.266667	0.133333
		0.433333	0.366667	0.4			0.166667	0.233333	0.1
		0.6	0.4	0.3			0.366667	0.133333	0.0666667
		0.533333	0.233333	0.433333			0.466667	0.1	0.0666667
		0.133333	0.266667	0.1			0	0.0666667	0.0333333
		0.466667	0.133333	0.633333			0.433333	0.0333333	0.233333
		0.466667	0.366667	0.133333			0.4	0.133333	0
		0.4	0.233333	0.0666667			0.466667	0.0666667	0
		0.466667	0.266667	0.0333333			0.4	0.1	0
		0.566667	0.0333333	0.0666667			0.566667	0.0333333	0
		0.266667	0.733333	0.166667			0.166667	0.6	0.0333333
		0.266667	0.433333	0.2			0.3	0.3	0
		0.133333	0.566667	0.133333			0.1	0.266667	0
		0.233333	0.5	0.566667			0.166667	0.233333	0.266667
		0.1	0.533333	0.266667			0.1	0.233333	0.133333
		0.233333	0.4	0.233333			0.133333	0.133333	0.0333333
		0.733333	0.4	0.766667			0.566667	0.166667	0.3
		0.3	0.6	0.166667			0.3	0.366667	0.0666667
		0.566667	0.366667	0.333333			0.333333	0.3	0.133333
		0.8	0.233333	0.3			0.0333333	0.2	0.1
		0.3	0.366667	0.133333			0.233333	0.333333	0.0333333
		0.433333	0.4	0.333333			0.3	0.2	0.233333
		0.733333	0.366667	0.466667			0.633333	0.133333	0.2
		0.466667	0.433333	0.233333			0.166667	0.266667	0
		0.433333	0.433333	0			0.3	0.433333	0
		0.4	0.433333	0.233333			0.333333	0.266667	0
		0.466667	0.233333	0.0333333			0.266667	0.3	0
		0.633333	0.2	0.266667			0.5	0.0333333	0.166667
		0.566667	0.333333	0.266667			0.433333	0.266667	0
		0.366667	0.4	0.4			0.2	0.266667	0.266667
		0.633333	0.3	0.0666667			0.666667	0.1	0.2
		0.133333	0.533333	0			0.0666667	0.433333	0
		0.433333	0.466667	0.3			0.333333	0.133333	0.0333333
		0.333333	0.2	0.3			0.233333	0.1	0.1
			0.3	0.466667				0.233333	0.233333
				0.5					0.166667
				0.433333					0.0333333
				0.0333333					0
				0.3					0.0666667
				0					0
				0.133333					0
				0.266667					0.133333
				0.266667					0.1
				0.1					0
				0.0666667					0.0333333
				0.0333333					0
				0.0333333					0.0666667
				0					0
				0					0
				0					0
				0.133333					0
				0.266667					0.0333333
				0.233333					0.0333333
				0.4					0.1
				0.0333333					0.0333333
				0.0333333					0
				0					0
				0.566667					0.3
				0.566667					0.2
				0.233333					0.166667
				0					0
				0.1					0
				0.166667					0
				0.4					0.166667
				0					0
				0.2					0
				0					0
				0.0666667					0
				0					0
				0.5					0.3
				0.333333					0.166667
				0.333333					0.0333333
				0					0
				0.2					0.1
				0.133333					0
				0.333333					0.2
				0.466667					0.133333
				0.3					0.0333333
				0.1					0.1
				0.166667					0.1
