# Supplementary material for: Structure and tethering mechanism of dynein-2 intermediate chains in intraflagellar transport
Source: EMBO J. 2024 Mar 7;43(7):1257–72. doi: 10.1038/s44318-024-00060-1 (PMC10987677; doi:10.1038/s44318-024-00060-1)
Supplement: Supplementary file 5 — Source Data Fig. 4 [file 44318_2024_60_MOESM5_ESM.zip]

Archive with 26 entries (23 files):
- Figure 4/
- __MACOSX/._Figure 4
- Figure 4/.DS_Store
- __MACOSX/Figure 4/._.DS_Store
- Figure 4/4B/
- __MACOSX/Figure 4/._4B
- Figure 4/4A/
- __MACOSX/Figure 4/._4A
- Figure 4/4B/mScar-DYNC2H1 fluorescence.xlsx
- __MACOSX/Figure 4/4B/._mScar-DYNC2H1 fluorescence.xlsx
- Figure 4/4A/Double KO NG3IFT88.tif
- __MACOSX/Figure 4/4A/._Double KO NG3IFT88.tif
- Figure 4/4A/WDR60 KO mScarDYNC2H1.tif
- __MACOSX/Figure 4/4A/._WDR60 KO mScarDYNC2H1.tif
- Figure 4/4A/WDR34 KO mScarDYNC2H1.tif
- __MACOSX/Figure 4/4A/._WDR34 KO mScarDYNC2H1.tif
- Figure 4/4A/WDR60 KO NG3IFT88.tif
- __MACOSX/Figure 4/4A/._WDR60 KO NG3IFT88.tif
- Figure 4/4A/Control mScarDYNC2H1.tif
- __MACOSX/Figure 4/4A/._Control mScarDYNC2H1.tif
- Figure 4/4A/Control NG3IFT88.tif
- __MACOSX/Figure 4/4A/._Control NG3IFT88.tif
- Figure 4/4A/Double KO mScarDYNC2H1.tif
- __MACOSX/Figure 4/4A/._Double KO mScarDYNC2H1.tif
- Figure 4/4A/WDR34 KO NG3IFT88.tif
- __MACOSX/Figure 4/4A/._WDR34 KO NG3IFT88.tif
