# Supplementary material for: Structure and tethering mechanism of dynein-2 intermediate chains in intraflagellar transport
Source: EMBO J. 2024 Mar 7;43(7):1257–72. doi: 10.1038/s44318-024-00060-1 (PMC10987677; doi:10.1038/s44318-024-00060-1)
Supplement: Supplementary file 5 — Source Data Fig. 4 [file 44318_2024_60_MOESM5_ESM.zip › Figure 4/4B/mScar-DYNC2H1 fluorescence.xlsx]

## Sheet: Figure 4B
Figure 4B
		mScarDYNC2H1 fluorescence (AU)						Average mScarDYNC2H1 fluorescence (AU) per experiment
		Control	WDR34 KO	WDR60 KO	Double KO			Control	WDR34 KO	WDR60 KO	Double KO
	Exp 1	10244.8	13915.8	1640.74	1852.5		Exp 1	26152.5	21120.6	5585.91	1738.44
		25963.8	6684.23	9048.98	3343.4		Exp 2	14598.8	21624.4	3558.21	1632.41
		35758.8	31732.7	6024.15	1317.49		Exp 3	31207.1	16983.7	3309.85	2257.01
		35905.8	17120.3	3446.46	526.399
		35689.2	66924.7	17631.5	1634.33
		15584.8	14178.5	5946.65	1791.62
		40068.1	12288.2	3408.52	2776.52
		40278.3	13641	3302.47	1722.46
		9354.03	23927.6	2596.55	1932.26
		22424.4	23831.6	4869.98	1224.79
		25693.1	16514.4	3964.91	2033.53
		12660.9	12688	9595.48	1369.59
		19799.4		2149.8	1725.92
		16374.8		4564.67	2593.76
		46828.3		5597.81	1118.64
		19246.9			851.751
		21076.6
		37793.1
	Exp 2	18567.8	12962.8	4469.02	3527.85
		4339.45	17738.1	1760.08	902.184
		9520.8	19444.6	959.906	1829.74
		6093.12	36539.6	389.266	1014.86
		4693.66	3621.59	3143.66	4768.52
		6366.03	8135.59	2043.52	1850.21
		8905.85	27915.6	3999.43	632.575
		20143.7	12362.2	4047.29	753.82
		13040.2	57185.7	1825.57	1209.42
		21480.1	20337.8	5190.58	1247.87
		9515.16		3337.33	617.038
		19234.8		4251.79	1703.49
		21782.9		9656.57	1163.8
		19636.2		3227.66
		22200.8		2105.84
		28215.5		6523.82
		12192.7
		10068.9
		16645
		19334
	Exp 3	66429.1	21027.4	2365.18	2876.19
		14191.7	25985.2	2356.71	3532.3
		31593.9	18045.5	1548.04	1160.79
		27223	24522.1	1584.12	2706.23
		15531	25774.1	1293.63	790.946
		50997.7	21335.1	3682.13	3610.65
		27882.6	10972	2100.53	3083.89
		36576.7	10206.3	3077.65	1952.83
		21813.7	7690.98	2976.95	1038.76
		28432.3	14494.6	1971.96	782.254
		52632.6	8858.83	4170.87	2096.34
		40752.1	14891.9	4213.95	1939.6
		56929.9		6876.77	1780.93
		12845.5		5491.41	1350.65
		12408.6		5937.92	5152.76
		17638.5
		16641.1
