# Supplementary material for: Structure and tethering mechanism of dynein-2 intermediate chains in intraflagellar transport
Source: EMBO J. 2024 Mar 7;43(7):1257–72. doi: 10.1038/s44318-024-00060-1 (PMC10987677; doi:10.1038/s44318-024-00060-1)
Supplement: Supplementary file 6 — Source Data Fig. 5 [file 44318_2024_60_MOESM6_ESM.zip]

Archive with 40 entries (34 files):
- Figure 5/
- __MACOSX/._Figure 5
- Figure 5/5I/
- __MACOSX/Figure 5/._5I
- Figure 5/5G/
- __MACOSX/Figure 5/._5G
- Figure 5/5F/
- __MACOSX/Figure 5/._5F
- Figure 5/5H/
- __MACOSX/Figure 5/._5H
- Figure 5/.DS_Store
- __MACOSX/Figure 5/._.DS_Store
- Figure 5/5E/
- __MACOSX/Figure 5/._5E
- Figure 5/5I/NG3-IFT88 fluorecence.xlsx
- __MACOSX/Figure 5/5I/._NG3-IFT88 fluorecence.xlsx
- Figure 5/5G/NG3-IFT88 fluorescence.xlsx
- __MACOSX/Figure 5/5G/._NG3-IFT88 fluorescence.xlsx
- Figure 5/5F/Cilia length.xlsx
- __MACOSX/Figure 5/5F/._Cilia length.xlsx
- Figure 5/5H/.DS_Store
- __MACOSX/Figure 5/5H/._.DS_Store
- Figure 5/5H/WDR60_1-470_WDR34.tif
- __MACOSX/Figure 5/5H/._WDR60_1-470_WDR34.tif
- Figure 5/5H/WDR34WT.tif
- __MACOSX/Figure 5/5H/._WDR34WT.tif
- Figure 5/5H/Double KO.tif
- __MACOSX/Figure 5/5H/._Double KO.tif
- Figure 5/5H/WDR60WT.tif
- __MACOSX/Figure 5/5H/._WDR60WT.tif
- Figure 5/5E/.DS_Store
- __MACOSX/Figure 5/5E/._.DS_Store
- Figure 5/5E/dN470.tif
- __MACOSX/Figure 5/5E/._dN470.tif
- Figure 5/5E/WT.tif
- __MACOSX/Figure 5/5E/._WT.tif
- Figure 5/5E/Double KO.tif
- __MACOSX/Figure 5/5E/._Double KO.tif
- Figure 5/5E/dN630.tif
- __MACOSX/Figure 5/5E/._dN630.tif
