# Supplementary material for: Structure and tethering mechanism of dynein-2 intermediate chains in intraflagellar transport
Source: EMBO J. 2024 Mar 7;43(7):1257–72. doi: 10.1038/s44318-024-00060-1 (PMC10987677; doi:10.1038/s44318-024-00060-1)
Supplement: Supplementary file 6 — Source Data Fig. 5 [file 44318_2024_60_MOESM6_ESM.zip › Figure 5/5I/NG3-IFT88 fluorecence.xlsx]

## Sheet: Figure 5I
Figure 5I
		NG3IFT88 fluorescence (AU)						Average NG3IFT88 fluorescence per experiment (AU)
		Double KO	WDR34WT	WDR601-470-WDR34WT	WDR60WT			Double KO	WDR34WT	WDR601-470-WDR34WT	WDR60WT
	Exp 1	180702	35178.1	23379.8	18530.4		Exp 1	158908	102001	28070.8	32887.9
		225101	101887	34209.7	59024.6		Exp 2	249533	138873	39072.3	19631.7
		79501.7	223767	46380.6	20673.2		Exp 3	178346	120267	30856.5	27690.4
		121117	145766	30252	44847.4
		110434	108360	12198.1	48024.3
		183369	108736	23572.9	18252.2
		192255	66369.6	39086.9	20863.2
		150825	180349	47105.5
		218641	145086	51997.6
		116162	45335	32279.8
		130156	108875	22186.3
		200848	69846.2	13586.4
		163132	93340.5	8089.18
		152469	50095.6	27557.2
			87746.8	25940
			56158.2	44629.9
			94371.3	24607.7
			114757	11409.1
				14875.7
	Exp 2	160054	177413	11182.9	18007.2
		275341	140012	16002.9	18722.6
		201689	243349	145090	20841
		204875	286149	18867.6	28388.7
		87522.4	37127	6430.9	12199
		383780	136150	66920.5
		354871	87849	36403.4
		188843	108540	19493.4
		103735	90887.3	33837.7
		237774	81254.2	36493.8
		245121
		388885
		321605
		339364
	Exp 3	251124	247401	27928.5	18020.3
		103866	71771.4	29060.7	1657.33
		111047	122332	56086.3	32471.9
		163262	83708.1	28500.7	18185.3
		153968	83345.9	23125.9	38004.6
		87127.2	78084.7	15709.1	21907.4
		286209	76314.7	14087.2	37653.7
		240414	31826	56120.7	2773.24
		165485	256876	41964	5569.77
		180578	151016	33002.8	39743.3
		218725		17955.4	25860.6
				26737	26055.9
					59363
					27098.6
					37832.6
					50848.3
