# Supplementary material for: Structure and tethering mechanism of dynein-2 intermediate chains in intraflagellar transport
Source: EMBO J. 2024 Mar 7;43(7):1257–72. doi: 10.1038/s44318-024-00060-1 (PMC10987677; doi:10.1038/s44318-024-00060-1)
Supplement: Supplementary file 6 — Source Data Fig. 5 [file 44318_2024_60_MOESM6_ESM.zip › Figure 5/5G/NG3-IFT88 fluorescence.xlsx]

## Sheet: Figure 5G
Figure 5G
		NG3IFT88 fluorescence (AU)						Average NG3IFT88 fluorescence per experiment (AU)
			+WDR60						+WDR60
		Double KO	WT	ΔN470	ΔN630			Double KO	WT	ΔN470	ΔN630
	Exp 1	247829	18530.4	23038.5	240761		Exp 1	168775	32887.9	165308	217593
		42641.2	59024.6	27254.6	176609		Exp 2	269225	19631.7	144229	146477
		113747	20673.2	23256.8	140753		Exp 3	177548	27690.4	157542	192906
		109843	44847.4	18612.4	348313
		175454	48024.3	16262.6	293029
		91721.3	18252.2	241014	347990
		137607	20863.2	351115	141173
		135150		143087	152979
		383447		308203	237929
		159290		235819	146854
		259799		178885	226022
				108577	158710
				516664
				122521
	Exp 2	384305	18007.2	123667	37936.8
		232142	18722.6	160713	32032.8
		260547	20841	159526	250226
		322686	28388.7	92073.2	148394
		330041	12199	96061.9	100168
		250342		140818	97958.1
		184187		193234	186308
		189553		128632	207531
				115054	161349
				220388	164078
				156350	225262
	Exp 3	123024	18020.3	35310.8	74717
		93338	1657.33	110625	166501
		194167	32471.9	130391	95780.8
		353527	18185.3	169795	81880.6
		195566	38004.6	178493	61888.2
		160428	21907.4	63298.5	229088
		164841	37653.7	65731.9	297737
		131200	2773.24	241960	343090
		181839	5569.77	198609	79718.1
			39743.3	199776	259411
			25860.6	167362	259894
			26055.9	301020	365164
			59363	129571
			27098.6	253560
			37832.6	133092
			50848.3	229029
				218639
				134361
				26330.2
				244013
				70606.9
				138270
				115554
				225610
