# Supplementary material for: Structure and tethering mechanism of dynein-2 intermediate chains in intraflagellar transport
Source: EMBO J. 2024 Mar 7;43(7):1257–72. doi: 10.1038/s44318-024-00060-1 (PMC10987677; doi:10.1038/s44318-024-00060-1)
Supplement: Supplementary file 6 — Source Data Fig. 5 [file 44318_2024_60_MOESM6_ESM.zip › Figure 5/5F/Cilia length.xlsx]

## Sheet: Figure 5F
Figure 5F
		Cilia length (µm)						Average Cilia length per experiment (µm)
			+WDR60						+WDR60
		Double KO	WT	ΔN470	ΔN630			Double KO	WT	ΔN470	ΔN630
	Exp 1	2.136	3.204	0.89	0.712		Exp 1	1.79618	2.6255	0.904833	1.23329
		2.047	0.89	0.445	1.335		Exp 2	1.32864	3.08533	1.157	1.068
		1.424	2.314	0.356	1.246		Exp 3	1.21633	3.27246	1.3795	1.2015
		3.026	1.78	1.157	1.424
		1.068	2.581	1.335	0.979
		0.979	3.293	1.246	1.513
		2.136	4.272		1.424
		1.691	2.67
		1.691
		1.691
		1.869
	Exp 2	2.403	3.115	1.335	0.979
		0.712	3.204	0.89	1.335
		0.623	1.335	0.979	0.89
		0.356	3.293	1.78
		1.157	3.471	1.246
		0.712	4.094	0.712
		3.382
		1.068
		1.958
		1.157
		2.314
		0.89
		1.157
		0.712
	Exp 3	0.534	3.56	1.335	0.979
		0.356	1.068	1.513	0.979
		0.623	1.958	1.068	1.157
		2.314	3.827	1.157	0.801
		1.78	4.984	2.314	1.691
		1.78	5.162	1.246	0.712
		1.424	3.293	1.068	1.691
		0.89	3.56	1.068	1.424
		2.047	3.382	1.513	1.157
		0.979	3.115	1.513	0.89
		2.047	3.293		0.712
		1.602	4.45		2.225
		0.712	0.89
		0.979
		0.979
		1.869
		1.869
		1.157
		0.623
		1.246
		0.623
		1.335
		0.89
		0.534
